# Supplementary material for: Influence of Heart Rate Variability on Abstinence-Related Changes in Brain State in Everyday Drinkers
Source: Brain Sci. 2021 Jun 20;11(6):817. doi: 10.3390/brainsci11060817 (PMC8235786; doi:10.3390/brainsci11060817)
Supplement: Supplementary file 1 [file brainsci-11-00817-s001.zip]

Archive with 1 entries (1 files):
- brainsci-1662960-supplementary.pdf
